# Supplementary material for: The long‐term safety of topical corticosteroids in atopic dermatitis: A systematic review
Source: Skin Health Dis. 2023 Aug 16;3(5):e268. doi: 10.1002/ski2.268 (PMC10549798; doi:10.1002/ski2.268)
Supplement: Supplementary file 5 — Table S3 [file SKI2-3-e268-s006.xlsx]

## Sheet: ROB2 judgements
Study	Specific outcomes		Bias arising from the randomisation process	Bias due to deviations from the intended interventions (effect of assignment to intervention)	Missing outcome data	Bias in measurement of the outcome	Bias in selection of the reported result	Overall
Sigurgeirsson 2015	Number of participants with lymphoma, non-lymphoma malignancy, growth abnormality, non-skin infections, impaired vaccine response, and skin thinning up to 5 years	Decision	Some concerns (all outcomes)	Some concerns (all outcomes)	Some concerns (all outcomes)	High risk (skin thinning and non-skin infections)	Some concerns (all outcomes)	High risk (skin thinning and non-skin infections)
		Exceptions	N/A	N/A	N/A	Low risk (lymphoma, non-lymphoma malignancies, growth abnormality and impaired vaccine response)	N/A	Some concerns (lymphoma, non-lymphoma malignancies, growth abnormality and impaired vaccine response)
		Rationale	Sequence generation appeared adequate and groups appeared balanced at baseline, however method of allocation concealment is not reported.	Participants were unblinded. Analysis was described as intention to treat and <10% were excluded for reasons relevant to this domain, such as not receiving the medications, protocol violations, and administrative errors.	71% completed the 5-year trial; 254/2418 (11%) of the safety population were lost to follow-up. The authors did not correct for missingness, e.g., through imputation. It is possible that missingness may depend on the true value, but we don’t have strong evidence to support this, the missingness is roughly balanced between groups.	The study is described as "open label" with no mention of blinding of participants or outcome assessors. However the judgement is differentiated here according to risk of being influenced by knowledge of intervention received. Clinician inspection for skin thinning, and self-report of non-skin infections are more subjective, therefore more likely to be influenced by knowledge of the intervention …	NCT00120523. Using the clinicaltrials.gov compare function, outcome measures were added 23 August 2006 update; recruitment ended October 2005. A detailed SAP has not been found.	Most domains are some concerns, therefore number of participants with lymphoma, non-lymphoma malignancies, growth abnormality and impaired vaccine response are judged some concerns overall. Number of participants with skin thinning and non-skin infections are judged high risk of bias in measurement of the outcome owing to the lack of blinding and potential subjectivity in assessing these outcomes…
Salava 2021	Number of participants with lymphoma, non-lymphoma malignancy, growth abnormality, non-skin infections, impaired vaccine response, and signs of adrenal insufficiency up to 5 years	Decision	Some concerns (all outcomes)	Some concerns (all outcomes)	Some concerns (all outcomes)	High risk (signs of adrenal suppression and non-skin infections)	Some concerns (all outcomes)	High risk (signs of adrenal suppression and non-skin infections)
		Exceptions	N/A	N/A	N/A	Low risk (lymphoma, non-lymphoma malignancies, growth abnormality and impaired vaccine response)	N/A	Some concerns (lymphoma, non-lymphoma malignancies, growth abnormality and impaired vaccine response)
		Rationale	Methods of randomisation sequence generation and allocation concealment were unspecified but groups appeared balanced at baseline.	Participants were unblinded. Intention to treat is not clearly stated and 18% withdrew from the study. Reasons for withdrawal included non-compliance or the family moving away, but the precise number of such exclusions is unclear. However, withdrawals were reasonably well balanced between groups.	18% withdrew. The authors did not correct for missingness, e.g., through imputation. It is possible that missingness may depend on the true value. However, reasons for missingness, where stated, are not obviously related to the outcome.	The study is unblinded. Clinician inspection for signs of adrenal suppression, and self-report of non-skin infections are more subjective, therefore more likely to be influenced by knowledge of the intervention received. Diagnosis of lymphoma and other malignancies, and measurements of height and vaccine response, are less likely to be influenced.	No trial registration or protocol found.	Most domains are some concerns, therefore number of participants with lymphoma, non-lymphoma malignancies, growth abnormality and impaired vaccine response are judged some concerns overall. Number of participants with signs of adrenal insufficiency and non-skin infections are judged high risk of bias in measurement of the outcome owing to the lack of blinding and potential subjectivity in assessi…

## Sheet: ROBINS-I judgements
Study		Bias due to confounding	Bias in selection of participants into the study	Bias in classification of interventions	Bias due to deviations from the intended intervention	Bias due to missing data	Bias in measurement of outcomes	Bias in selection of the reported result	Overall
Patel 1998	Decision	Critical risk	No information	No information	No information	Serious risk	Low risk	No information	Critical
	Rationale	Our impression is that multivariate model was not used and so confounding was not addressed. Although it is likely that if confounding was adjusted for then still no association would be found, we cannot be sure of this especially of the direction of the influence of age.	No information was provided as to how participants were assigned to groups. The paper says 80 "consecutive prepubertal children" but we don't know whether they were using the medication before or after they were included in the study. Only patients treated with systemic corticosteroids were excluded. Adjustment for selection biases was not described.	Only the potency regularly used was stated. No information e.g., on frequency or duration of use or the information source or whether participants moved between groups.	No information on whether participants deviated from the intended intervention.	Quote: " The number of children completing one year and two year follow up were 53 and 36 for the patient group" As the initial number was 80 patients, there is a large proportion of patients dropping at at each stage. This may have been associated with adverse events, there is no information regarding why participants were lost to follow-up.	There is no mention of whether the treating clinician was blinded to whether the patient was using mild or moderate TCS treatment. If using moderate they may have monitored the patient more closely for adverse events, however as no differences were found in either group it is unlikely to be a source of bias.	There was no pre-registered protocol or statistical analysis plan and no numerical outcome data is available for the comparison of interest for this review.	There was no adjustment for confounding and there was a huge drop in patient numbers by the end of the study.
van Velsen 2012	Decision	Serious risk	Serious risk	Serious risk	Low risk	Low risk	Low risk	No information	Serious risk
	Rationale	Results were adjusted for age, sex, dairy intake, physical activity, BMI and other steroid use. There was no adjustment for duration or severity of eczema in the two groups. Although it is likely that if confounding was adjusted for then still no association would be found, we cannot be sure of this especially of the direction of the influence of age.	Participants had been using TCS for many years before the study and this it is possible that if bone density reduction was to occur it would have done so at the start of treatment.	Cumulative dose of topical and oral corticosteroids during follow-up was calculated from pharmacy records and used to determine the intervention groups. The threshold could have been chosen because of knowledge of the outcome. We do not know how the amount requested on prescription was linked to the amount actually used. If a large amount was requested and not actually used then may underestimate…	There is no mention of whether the treating clinician was blinded to whether the patient was using different amount s of TCS treatment. If using moderate they may have monitored the patient more closely for adverse events, however as no differences were found in either group it is unlikely to be a source of bias.	Results present for 71/75 (95%) patients.	It seems fair to assume that outcomes were measured in a standard way for both groups.	There was no pre-registered protocol or statistical analysis plan and no numerical outcome data of interest for this review is available.	The most serious problems with this study include the fact that participants had been using TCS for many years before the study started, the fact that exposure was judged on pharmacy records and that we do not know how the threshold to divide the two groups was decided upon.

## Sheet: Newcastle Ottawa judgements
Andersen 2019	Newcastle Ottawa ROB assessment Selection 2/4 (no validation of codes, excluded patients with dermatology referrals) Comparability 1/2 (validity of data on relevant confounders, we don't think duration severity adjusted for sufficiently) Exposure 2/3 (can't confirm patient used medication as only prescription record).
Arana unpublished	Newcastle Ottawa ROB assessment Selection 4/4 Comparability 1/2 study missed one star out of a possible two due for confounding due to duration of eczema Exposure 2/3 plus another star because we don't know whether participant actually used the medication i.e. E1 was "written self report or medical record only"
Arellano 2009	Newcastle Ottawa ROB assessment Selection 4/4 Comparability 1/2 study missed one star out of a possible two due for confounding due to duration of eczema Exposure 2/3 plus another star because we don't know whether participant actually used the medication i.e. E1 was "written self report or medical record only"
