# Supplementary material for: The long‐term safety of topical corticosteroids in atopic dermatitis: A systematic review
Source: Skin Health Dis. 2023 Aug 16;3(5):e268. doi: 10.1002/ski2.268 (PMC10549798; doi:10.1002/ski2.268)
Supplement: Supplementary file 7 — Table S5 [file SKI2-3-e268-s007.xlsx]

## Sheet: Characteristics
Study	Number of pairwise comparisons extracted	Extractor	Trial registration number	Publication type	Linked publications	Funding source	Conflicts of interest	Design (detail)	Design (category)	Data source	Country (detail)	Economic status (category)	Healthcare setting (detail)	Setting (category)	Date conducted	Duration of trial participation	Missing data	Inclusion criteria	Exclusion criteria	Total number	Total number (intervention/ exposed)	Total (comparator)	Age (detail)	Age (category)	Gender (detail)	Gender (category)	Ethnicity (detail)	Ethnicity (category)	Site (detail)	Site (category)	Duration of exposure to TCS (detail)	Duration of exposure (category)	Severity of eczema (detail)	Severity of eczema (category)	Duration of eczema (detail)	Duration of eczema (category)	Intervention (detail)	Intervention concurrent treatments	Intervention (category)	Comparator (detail)	Comparator concurrent treatments	Comparator (category)	Concurrent treatments used by all	Outcomes	Notes	Order in tables
Sigurgeirsson 2015	1 of 1	Combined	NCT00120523	Full paper	Bishop 2011, Neito 2012, Poulin, supplementary material, and trial registry data	Support indicated from Novartis Pharmaceuticals Corporation and Meda Pharma GmbH & Co. KG.	The following disclosures are quoted: "Dr Paller has consulted for Valeant. The other authors have no financial relationships relevant to this article to disclose." "Dr Sigurgeirsson has received research grants from or lectured/consulted for Novartis, Galderma, Amgen, Topica, Viamet, Prostrakan, and Stiefel. Dr Bozanski has been an investigator for Novartis. Dr Schuttelaar has been an investigat…	randomised, multicentre, open-lable parallel-group trial	RCT : parallel-group	N/A	Countries of investigators: Canada, Iceland, Spain, South Africa, Portugal, Sweden, Argentina, Ecuador, Colombia, Chile, Guatemala, Peru, Venezuela, USA, Hungary, Turkey, Czech Republic, China, Taiwan, Hong Kong, Singapore, Germany, The Netherlands, Greece, Belgium, UK, Russia, Poland.	Multiple	not reported	Unspecified	Patients enrolled between April 2004 and October 2005. Last visit scheduled was October 2010 (clinical trial registry)	5 years	*n=2539 were assessed for eligibilty whilst only n=2439 were randomised (the majority did not meet the inclusion criteria n=42, or consent was withdrawn n=28 or other reasons n=32). TCS group n=1229 were randomised but only 874 completed the study (n=16 did not receive any medication/excluded from analysis, n=339 discontinued). In the TCI group, n=1210 were randomised but only n==836 completed th…	· Aged>/= 3 to </=12 months. · Infant eczema according to Seymour. · 5% or more of Total Body surface area (TBSA) affected · IGA 2-3 (range 0-5 indicating mild to moderate disease)	· Patients using systemic corticosteroids, immunosuppressants, cytostatic drugs, or phototherapy within 4 weeks of the study. · Patients using topical tacrolimus or pimecrolimus ointment or PIM within 2 weeks of the study. · Patients using topical therapy e.g., TCS within 3 days of the study. · Immunocompromised patients or patients with a history of malignant disease. · Active acute viral skin i…	n=2439 randomised, n=2418 in "safety population" i.e. received at least one application of the medicine	1213	1205	Age, months · TCS Mean (SD), 7.1 (2.66). <3, n(%) 7 (0.6) 3–6, n(%) 485 (40) >6–<12, n(%) 713 (58.8) ≥12, n(%) 8 (0.7) · TCI Mean (SD), 7.1 (2.7). <3, n(%) 4 (0.3) 3–6, n(%) 500 (41.5) >6–<12, n(%) 694 (57.6) ≥12, n(%) 7 (0.6)	Children	Male TCS 742 (61.2), Male TCI 744 (61.7)	Females and males	TCS: 713 Caucasian (58.8%); 80 Black (6.6%); 118 Asian (9.7%); 302 Other (24.9%). TCI: 736 Caucasian (61.1%); 66 Black (5.5%); 119 Asian (9.9%); 284 Other (23.6%).	multiple categories	Participants had overall and facial IGA assessments.	Multiple categories	patients tracked for 5 years, 36% in the TCI group did not use TCS at all. TCI group used TCSs for a median of only 7 days (Q1: 0, Q3: 49 days) compared with 178 days (Q1: 77, Q3: 396 days) in the TCS group over the 5-year study period. Patients in the TCI group used TCI for a median of 224.5 days (Q1: 90, Q3: 452 days).	5 years	IGA scores · TCS 2, Mild disease 558 (46) 3, Moderate disease 652 (53.8) 4, Severe disease 2 (0.2) 5, Very severe disease 1 (0.1) · TCI 2, Mild disease 570 (47.3). 3, Moderate disease 635 (52.7). 4, Severe disease 0(0). 5, Very severe disease 0 (0).	Mild to moderate	Not reported.	not reported	At the first signs/symptoms of eczema, use bland emollient twice daily alongside low-moderate potency TCS (nature of TCS at the discretion of the investigator and used according to manufacturer's instructions).	Bland emollient twice daily	TCS	At first signs of AD (itching and mild erythema and/or raised skin) TCS (pimecrolimus) 1% cream applied twice daily. TCI was to be applied as a thin layer to the affected skin and rubbed in gently and completely by the primay caregiver	if patient experienced an exacerbation (flare, unacceptable level of itching) TCI was stopped and TCS was used. If AD worsened, clinic visit was scheduled.	TCI until flare	Bland emollient twice daily (states as twice daily as needed at first signs and symptoms). If suspected infections (bacterial, fungal, viral; pustules, oozing, crusting, severe erythema) systemic/topical antibiotics or antiviral/fungal agents and TCS (at investigators discretion). Systemic steroids, cyclosporine or UVA/B phototherapy resulted in patient discontinuation.	Primary Outcome Measures : · Adverse Events up to five years.* · Height and weight up to five years.* · Effect on the developing immune system up to 5 years (number of patients with positive antibody titers to tetanus, hepatitis B, and measles vaccines at baseline, weeks 26, 52, 104, 156, 208, and 260. Varicella antibody titers were also measured at the above time points in US centres.* Secondary…		1
Fukuie 2010	1 of 1	Comparison	Not reported.	Letter	None found.	Not reported.	None declared.	Retrospective cohort study	Retrospective cohort	NA	Japan	High	Division of Allergy, National Center for Child Health and Development, Tokyo	Secondary care: inpatients	Admissions January 2004 - July 2007	Up to 2 years.	NA	· Moderate to severe AD (*admission due to severe AD between January 2004 and July 2007). · IgE > 100 IU/mL at first visit and follow-up at least once at 1–2 years.	Not reported.	45	25	20	Proactive TCS cohort: mean age 4.3 years (SD 3.3); 8 were aged 0-1 years; 12 were 2-6 years; 5 were ≥ 7 years. Reactive TCS cohort: mean age 5.0 years (SD 4.0); 5 were aged 0-1 years; 9 were 2-6 years; 6 were ≥ 7 years.	Children	Proactive TCS cohort: 17 males:8 females. Reactive TCS cohort: 16 males: 4 females.	Females and males	Not reported.	Not reported.	Different TCS were recommended for facial eczema versus trunk and limbs.	Multiple categories	Not reported.	Not reported.	Proactive TCS cohort: median baseline SCORAD 82.2 (IQR 68.2-85.6). Reactive TCS cohort: median baseline SCORAD 79.5 (IQR 66.8-91.4).	Moderate to severe	Not reported.	Not reported.	betamethasone valerate 0.12% (hydrocortisone butyrate 0.1% for facial eczema) applied twice daily after skin washing until resolution of eczema flare, followed by a maintenance phase of monthly stepping down of TCS from alternate-date application to one day per week.	To quote: "continuous environmental control and skin care" and no systemic treatments.	TCS (proactive)	To quote: "treated symptoms reactively", with no further detail about treatments or regimens used.	Not reported.	TCS (reactive)	Not reported.	· SCORAD · Serum IgE, including food-specific IgE. · Adverse events e.g., fungal infections, skin thinning and striae formation, hypertrichosis, and serious adverse events. · Mean height velocity. · Application frequency of topical steroid necessary to maintain a clear status.	All patients achieved remission in 1-2 months. Patients were divided into two groups based on whether or not they adhered to the proactive treatment regime. * Participants were initially inpatients but due to length of study we assume they have been outpatients for most of the study. Flowchart states severe; text states moderate to severe.	2
Andersen 2019	1 of 1	Comparison	None found. ISAC form would have been required.	Full paper.	None found.	Not stated for the included study, however support for the publication more generally is indicated from the Lundbeck Foundation, Aage Bang Foundation and the A.P. Møller Foundation.	None stated for the included study but associated authors have declared many other interests. To quote: "J.P.T. has attended advisory boards for Roche and Sanofi Genzyme and received speaker honorarium from LEO Pharma and Sanofi Genzyme. A.E. has received research funding from Pfizer and Eli Lilly and Company and honoraria as a consultant and/or speaker from Almirall, LEO Pharma, Samsung Bioepis …	Matched, nested case control	Case control	Clinical Practice Research Datalink (CPRD) including 7% UK population.	UK	High	Primary care	Primary care	1st January 2007 to 31st December 2015.	Participants had to have at least four years prospective follow-up.	Multiple imputation with 10 iterations was conducted for BMI (>5% missing). Patients with missing smoking data were excluded (1.3%).	Source population: Aged 26-89 years in CPRD between 1/1/2007 and 31/12/2015. Cases: · Aged 30-89. · First diabetes diagnosis (non-specific diabetes or T2D). · No prior prescription of insulin. · Never coded with type 1 diabetes (T1D). Controls: · No diagnostic or drug code compatible with diabetes with random date assigned as a pseudodiagnosis date. · Matched 1:1 with cases based on age at inclus…	· People with diabetes-related drugs or diagnostic codes before study. · Patients with polycystic ovary syndrome, pancreatic cancer, and chronic pancreatitis before or during the study. · Those referred to a dermatologist in secondary care	18675	9558	9117	Aged 26-80 years in the study; 30-89 years in the case subjects. No data for eczema patients only.	Adults	No data for eczema patients only.	Females and males	Not reported.	Not reported	Not reported.	Unspecified	Cases: · Former short use: 2428 (25.4%); · Current short use: 1689 (17.7%); · Former long use: 288 (3.01%); · Current long use: 1818 (19.0%). Controls: · Former short use: 2283 (25.1%); · Current short use: 1689 (14.5%); · Former long use: 235 (2.59%); · Current long use: 1352 (14.9%).	multiple categories	Not reported.	Unspecified	Not reported.	not reported	Cases were all those who had ever had TCS exposure, with more potent preparations overruling less potent (BNF classification). · Long term use constituted prescriptions in two or more consecutive years. · Current use was indicated by a prescription within one year of the index date.	Not reported.	TCS	No exposure.	Not reported.	No TCS	Not reported.	Association between exposure to topical TCS and new diagnosis of type-2 diabetes (OR and 95% CI); both crude and adjusted.	None.	3
Salava 2021	1 of 1	Combined	Not reported.	Full paper.	Two linked abstracts: Antti 2021; Ahola 2018.	To quote: "The work was supported by: The Pediatric Research Foundation, Helsinki University Hospital Research Fund, Sigrid Juselius Foundation, Päivikki and Sakari Sohlberg Foundation, Finnish Dermatological Society, Allergy Research Foundation, Väinö and Laina Kivi Foundation, Orion Research Foundation, Ida Montin Foundation, Orion Pharma Finland and Astellas Pharma. The sponsors had no influen…	None declared.	Open label randomised controlled trial with 36 months follow-up.	Parallel-group	NA	Finland	High	Paediatric unit of Helsinki University Hospital, Skin and Allergy Hospital, Helsinki. Assumed to be outpatients.	Secondary care: outpatients	Not reported.	36 months.	No reported missing data No CONSORT diagram No ITT analysis	· Aged 1–3 years. · Moderate to severe atopic dermatitis: Rajka and Langeland severity score 4.5–7.5 (moderate) or 8–9 (severe).	· Recurrent infections e.g., otitis, pneumonia and skin infections · Signs of immune deficiency or chronic diseases e.g., asthma, autoimmune diseases, gastrointestinal diseases, malignancies and kidney diseases · Continuous medications including inhaled corticosteroids	152	75	77	Overall: mean 1.43 years. TCS group: mean 1.44 years. TCI group: mean 1.42 years.	Children	Overall: 79 males and 73 females. TCS group: 44 males and 31 females. TCI group: 35 males and 42 females.	Females and males	Not reported.	Not reported.	Not reported.	Unspecified	Not reported.	Not reported.	Overall: 82 participants with moderate and 70 with severe eczema. TCS group: 41 participants with moderate and 34 with severe eczema. Baseline median EASI: 9 (IQR: 6.5-17.1); mean: 11.35 (range: 0 -31.5). TCI group: 41 participants with moderate and 36 with severe eczema. Baseline median EASI: 10.1 (IQR: 6.3 -17.47); mean: 3.32 (range: 1.5 - 46).	Moderate to severe	Not reported.	Not reported.	TCS: hydrocortisone acetate 1% cream with hydrocortisone butyrate 0.1% cream if needed twice daily for 3-7 days or until clearance, then twice weekly.	Not reported.	TCS	TCI: tacrolimus 0.03% ointment with tacrolimus 0.1% ointment if needed twice daily for 3-7 days or until clearance, then twice weekly.	Not reported.	TCI	Not reported.	· Safety including infection rate and growth parameters (height and weight) at each follow-up visit. · Eczema Area and Severity Index (EASI) at each follow-up visit. · Vaccination responses and other safety relevant laboratory values such as serum cortisone, serum cytokine concentrations and tacrolimus blood concentrations. · Skin-related and non-skin-related infections were noted retrospectively…	To quote: "During the follow-up period, 27 of the 152 patients withdrew from the study" and "any withdrawals were mostly due to noncompliance or to the family moving away." 12 withdrew from the TCS group and 15 from the TCI group.	4
Arellano 2009	1 of 1	Comparison	None found.	Full paper.	Full paper.	Quote: "Supported by an unrestricted grant from Novartis. Risk MR [lead author's employer] had contractually the final decision on content and destination of the manuscript, as well as where to submit it."	Quote: "F. M. Arellano receives grant support from Novartis, Schering-Plough, and Sepracor. A. Arana receives grant support from Novartis and Schering-Plough. C. E.Wentworth receives grant support from Novartis. C. Fernández-Vidaurre and R. Schlienger are employed by Novartis."	Nested case-control study.	Case control	The Health Improvement Network database (THIN, UK).	UK	High	Primary care	Primary care	Data extracted was recorded between January 1, 1992, and March 23, 2006.	Patients had at least 6 months enrollment within a THIN-registered practice; up to 14 years.	Footnote to Table III states "12 subjects with missing TCS potency information (2 cases and 10 controls)."	· Valid enrollment at THIN-registered GP practice. · At least 6 months follow-up. · AD was identified using READ codes M11.00, M11.z and M111-117. · Referral to a dermatologist indicated severe AD.	· Aged >79 years at cohort entry. · People with risk factors for lymphoma (previous diagnosis of lymphoma, cancer, immunosuppression, transplantation, HIV infection/AIDS, psoriasis, rheumatoid arthritis, SLE, Sjögren syndrome, celiac sprue, and those receiving prescriptions for immunosuppressive agents and anticancer drugs) before study entry.				Not reported for eczema patients.	Children and adults	Not reported for eczema patients.	Females and males	Not reported for eczema patients.	Not reported.	Not reported.	Unspecified	Not reported for eczema patients.	not reported	Cases: · 83 under GP. · 11 under specialist. Controls: Cases: · 197 under GP. · 10 under specialist.	Multiple categories	Not reported for eczema patients.	not reported	1 or more prescriptions for TCS during the study period. Potency was assigned using a modified version of the US National Psoriasis Foundation classification, which runs from 1 (super potent) to 7 (least potent). Participants in the highly potent category received class 1 or 2 TCS at some point; participants in the low potency category received only class 3-7.	Not reported.	TCS	No TCS exposure.	Not reported.	No TCS	Not reported.	Presence of a READ code for lymphoma (WHO classification) in a patient's medical records after study start. Skin lymphomas were classified according to the WHO–European Organization for Research and Treatment of Cancer classification. To quote: "When record review did not allow classification of lymphoma into Hodgkin disease (HD) or NHL, we solicited a review of actual medical records. Review was…	Controls were matched 4:1 to cases by age (65 years) at date of lymphoma diagnosis, sex, and practice. 94/2738 cases had AD but 926/2738 received TCS. In controls 207/10949 had AD but 2799/10949 received TCS. Seems a small proportion of patients (<10%) receiving TCS had AD. Is this likely or is something strange about the way AD was assigned. TCI use was also measured but only 3 of the controls a…	5
Arana 2011 (unpublished)	1 of 1	Comparison	Not reported. There is a protocol, but this was not necessarily fixed prior to analysis.	Unpublished trial report.	Three abstracts: Arana 2010, Arana 2011, and Arana 2012. There was also a full paper (Arellano 2007) included in this review, but involving the same partipants, so this data is extracted in preference to the 2007 analyses.	Novartis Farmacéutica S.A.	To quote: "Estel Plana and Elena Rivero-Ferrer were employees at Novartis Farmacéutica S.A, Alejandro Arana, Charles W Wentworth and Eulogio Conde acted as consultants for Novartis Farmacéutica S.A."	Nested case control study.	Case control	US PharMetrics database of medical and pharmacy claims for > 55 million members.	USA	High	Insurance claims database so likely to include primary and secondary care patients.	Mixed	01 July 1995 to 31 March 2009.	At least 6 months required for inclusion. The day the AD code was recorded was the cohort entry date. The end of follow-up for the controls was the date the corresponding case was diagnosed. < 1997: 109 participants (0%) 1997 – 1999: 23346 participants (3.7%). 2000 – 2002: 81931 participants (13.1%). 2003 – 2005: 229002 participants (36.6%). ≥ 2006: 291527 participants (46.6%).	Not reported.	· Recorded diagnosis ICD-9-CM code consistent with AD (200.x, 201.x, 202.x or 204.x). · At least 6 months of enrolment in the database.	History of: · systemic malignancy, e.g., lymphoma · compromised immune system, e.g., transplant, HIV infection and/or AIDS, disorders of the immune mechanism, psoriasis, rheumatoid arthritis, systemic lupus erythematosus, Sjögren’s syndrome, Celiac sprue · (or current use of) systemic immunosuppressive therapy, or anti-cancer drugs.	625915 overall; 562859 for this comparison.	Topical corticosteroid (TCS) only: 263,477 (42.1%)	No TCS or TCI: 299,382 (47.8%)	Overall (not presented by exposure group): < 2 years: 72,066 (11.5%) 2-4 years: 103,190 (16.5%) 5-9 years: 101,648 (16.2%) 10-14 years: 71,456 (11.4%) 15-19 years: 47,709 (7.6%) 20-29 years: 49,025 (7.8%) 30-39 years: 56,533 (9.0%) 40-49 years: 61,870 (9.9%) 50-59 years: 50,935 (8.1%) ≥ 60 years: 11,483 (1.8%)	Children and adults	Overall (not presented by exposure group): 350,230 females (56%): 275,685 males (44%)	Females and males	Not reported.	Not reported	Not reported.	Unspecified	Not reported.	Not reported.	Overall (not presented by exposure group): Not severe: 589,555 (94.2%) Severe eczema: 35,952 (5.7%) Severe (amongst patients 0-2 years old) 24,319 (3.9%) Severe (amongst patients ≥ 3 years old) 11,633 (1.9%)	Multiple categories	Not reported.	not reported	TCS only	Not specified.	TCS	No TCS or TCI	Not specified.	No TCS	Not specified.	Cases of lymphoma confirmed by the hematologist based on the review of the electronic records of claims for lymphoma and compatible treatment or related procedures. Classified by ICD-9 codes (200.x, 201.x, 202.x or 204.x) as Hodgkin’s disease (HD), Non-Hodgkin’s lymphoma (NHL; B- and T-cell, including cutaneous T-cell lymphoma) and not classified.	· Cases were not validated with medical charts. · Four randomly selected controls were matched to each by age (± 2 years) at lymphoma diagnosis date and sex. Follow-up for the controls was until the date the case was diagnosed. · Eczema was judged severe if they experienced at least four physician visits for AD per year for patients 3 years and older, or if they had had at least one visit to a de…	6
Patel 1998	1 of 1	Comparison	Not reported.	Full paper.	None found.	Not reported.	None declared.	Prospective cohort study.	Prospective cohort	NA	UK	High	Department of Child Health, Booth Hall Children’s Hospital, Manchester. Assumed to be outpatients.	Secondary care: outpatients	Recruitment took place from October 1992 to June 1993.	Two years.	Of the 80 eczema patients, 53 patients completed year 1 and 36 completed year 2.	· Prepubertal patients whose atopic dermatitis appeared in the first year of life. · Aged 2–11 years.	· Receiving treatment with systemic glucocorticoids.	80 (77 consented and satisfied the inclusion and exclusion criteria)	39	38	Original 80 consecutive participants with eczema: mean age 4.8 years (range 2.0-10.5). Restricted to patients ≥ 3 years: mean age 5.52 years (SE: 0.29).	Children	Restricted to patients ≥ 3 years: 34 males and 28 females.	Females and males	Not reported.	Not reported.	Not reported.	Unspecified	Not reported.	Not reported.	To quote: "Patients had mild to severely inflamed atopic dermatitis involving 8–95% (median, 47%) of the body surface area."	Multiple categories	The youngest participants were 2 years, having had their diagnosis within the first year of life.	>1 year	Moderate potency topical cortcosteroids	Not reported.	Moderate TCS	Mild potency topical cortcosteroids	Not reported.	Mild TCS	Not reported.	· Height velocity derived from height measurements every 12 months for two years with a wall mounted Harpenden stadiometer, standard protocol. · Weight (including light clothing). · Triceps and subscapular skin fold thickness were measured using skin fold thickness calipers. · Bone age was estimated using the TW2 method from left wrist radiographs.	To quote: "There were no children with a known independent cause for short stature, history of chronic systemic disease, or endocrine problem..." "Only one patient regularly used a potent topical glucocorticoid preparation. Two patients did not use topical glucocorticoid preparations." TCS potency based on BNF classifications. Data was standardised for age and sex.	7
van Velsen 2012	1 of 1	Comparison	Not reported.	Letter	None found.	None.	None declared.	Follow-up study	Cohort	Pharmacy records	The Netherlands	High	University Medical Centre Utrecht; assumed to be hospital outpatients	Secondary care: outpatients	Not reported.	Two years.	Results only present for 71 patients.	· Adults · Moderate to severe AD	Not reported.	75 enrolled; bone mineral density data presented for 71.	Of 71 analysed, 37 used <75g TCS per month	Of 71 analysed, 34 used ≥75g TCS per month	Mean 40.2 years.	Adults	52% males.	Females and males	Not reported.	Not reported.	Not reported.	Unspecified	To quote: "In our study population patients have been using topical corticosteroids for years"	long use	Participants with moderate to severe eczema were included.	Moderate to severe	Not reported.	not reported	<75g per month TCS (from mild to super potent)	Not reported.	Low volume TCS	≥75g per month TCS (from mild to super potent)	Not reported.	High volume TCS	Not reported.	· Cumulative TCS use throughout 2 years of follow-up. · Percentage change in bone mineral density in the lumbar spine and hip (dual energy x-ray absorptiometry; T scores). · Number of patients with T-score < 1 at baseline and follow-up. · Biochemistry: parathyroid hormone, bone-specific alkaline phosphatase, C-terminal telopeptide of type I collagen and 25-hydroxyvitamin D. · Life style questionn…		8

## Sheet: Local AE
Study	Number of pairwise comparisons extracted	Extractor	Design	Economic status	Setting	Age	Gender	Ethnicity	Site	Duration of exposure	Severity of eczema	Duration of eczema	Intervention/ exposure	Comparator	AE	Timepoint	Location reported in the full text	Unit of analysis	Within-study subgroup	Number with the event/ numerator (intervention/ exposure)	Total number/ denominator (intervention/ exposure)	Number with the event/ numerator (comparator)	Total number/ denominator (comparator)	Statistic	Dispersion	Adjusted?	Difference between groups (statistic)	Difference between groups (dispersion)	Difference between groups (significance)	Notes
Skin thinning
Sigurgeirsson 2015	1 of 1	Combined	RCT: parallel-group	High, upper middle, or unclassified	Secondary care: outpatients	Children	Females and males	multiple categories	Multiple categories	not reported	Mild to moderate	not reported	TCS	TCI with TCS for flares	Skin atrophy	up to 5 years	https://publications.aap.org/pediatrics/article-abstract/135/4/597/33507/Safety-and-Efficacy-of-Pimecrolimus-in-Atopic?redirectedFrom=fulltext comments	participants	not reported	1	1213 (safety population)	0	1205 (safety population)							Indicator of severity: withdrawals due to the adverse event. No indication if this occurred in the TCI arm (n=1205; ITT). To quote: "Skin atrophy was not specifically measured in our study using techniques such as ultrasound, dermoscopy or histology.It also should be noted that to be detected clinically as an adverse event, skin atrophy needs to be severe." AEs recorded for the PIM group may have…
Sigurgeirsson 2015	1 of 1	Combined	RCT: parallel-group	High, upper middle, or unclassified	Secondary care: outpatients	Children	Females and males	multiple categories	Multiple categories	not reported	Mild to moderate	not reported	TCS	TCI with TCS for flares	Telangiectasia (sign of skin thinning)	up to 5 years	pg 600 top of third column	participants	not reported	2	1213 (safety population)	not reported	1205 (safety population)
Fukuie 2010	1 of 1	Comparison	Retrospective cohort	High	Secondary care: inpatients	Children	Females and males	Not reported.	Multiple categories	Not reported.	Moderate to severe	Not reported.	TCS (proactive)	TCS (reactive)	Skin thinning	Up to 2 years.	pg 1128 first paragraph	participants	all	0	25	0	20							To quote: "skin thinning and striae formation were not seen in any patients."
Hypertrichosis
Fukuie 2010	1 of 1	Comparison	Retrospective cohort	High	Secondary care: inpatients	Children	Females and males	Not reported.	Multiple categories	Not reported.	Moderate to severe	Not reported.	TCS (proactive)	TCS (reactive)	Hypertrichosis	Up to 2 years.	pg 1128 first paragraph	participants	all	See notes field.	25		20							To quote: "suspected in some patients before titration of frequency of topical steroid, but normalized when the frequency of topical steroid was decreased to twice a week or less."
No local safety data
Andersen 2019	1 of 1	Comparison	Case control	High	Primary care	Adults	Females and males	Not reported	Unspecified	multiple categories	Unspecified	not reported	TCS	No TCS	Not reported
Salava 2021	1 of 1	Combined	Parallel-group	High	Secondary care: outpatients	Children	Females and males	Not reported.	Unspecified	Not reported.	Moderate to severe	Not reported.	TCS	TCI	Not reported
Arellano 2009	1 of 1	Comparison	Case control	High	Primary care	Children and adults	Females and males	Not reported.	Unspecified	not reported	Multiple categories	not reported	TCS	No TCS	Not reported
Arana 2011 (unpublished)	1 of 1	Comparison	Case control	High	Mixed	Children and adults	Females and males	Not reported	Unspecified	Not reported.	Multiple categories	not reported	TCS	No TCS	Not reported
Patel 1998	1 of 1	Comparison	Prospective cohort	High	Secondary care: outpatients	Children	Females and males	Not reported.	Unspecified	Not reported.	Multiple categories	>1 year	Moderate TCS	Mild TCS	Not reported
van Velsen 2012	1 of 1	Comparison	Cohort	High	Secondary care: outpatients	Adults	Females and males	Not reported.	Unspecified	long use	Moderate to severe	not reported	Low volume TCS	High volume TCS	Not reported

## Sheet: Systemic AE
Study	Number of pairwise comparisons extracted	Extractor	Design	Economic status	Setting	Age	Gender	Ethnicity	Site	Duration of exposure	Severity of eczema	Duration of eczema	Intervention/ exposure	Comparator	AE	Timepoint	Location reported in the full text	Unit of analysis	Within-study subgroup	Number with the event/numerator (intervention/exposure)	Total number/ denominator (intervention/ exposure)	Number with the event/numerator (comparator)	Total number/ denominator (comparator)	Statistic	Dispersion	Adjusted?	Difference between groups (statistic)	Difference between groups (dispersion)	Difference between groups (significance)	Notes
New diagnosis of type-2 diabetes
Andersen 2019	1 of 1	Comparison	Case control	High	Primary care	Adults	Females and males	Not reported	Unspecified	multiple categories	Unspecified	not reported	TCS	No TCS	New diagnosis of type-2 diabetes	Four years prior to the index date or greater.	Supplementary table S7.	participants	All	6223	9558	5187	9117	OR	CI (95%)	Yes	1.27	1.19-1.36	<0.0001	Adjusted for systemic corticosteroid use, smoking status, body mass index, inhaled corticosteroids, psoriasis, and eczema. Where systemic corticosteroid use was the main predictor, models were adjusted for topical corticosteroid use.
Andersen 2019	1 of 1	Comparison	Case control	High	Primary care	Adults	Females and males	Not reported	Unspecified	multiple categories	Unspecified	not reported	TCS	No TCS	New diagnosis of type-2 diabetes	Four years prior to the index date or greater.	Supplementary table S7.	participants	Former short exposure to any topical TCS in cases versus controls.	2428	9558	2283	9117	OR	CI (95%)	Yes	1.17	1.08-1.27	0.001	Adjusted for systemic corticosteroid use, smoking status, body mass index, inhaled corticosteroids, psoriasis, and eczema. Where systemic corticosteroid use was the main predictor, models were adjusted for topical corticosteroid use. Exposure definition = Px not in year before diagnosis, px not in 2 consecutive years.
Andersen 2019	1 of 1	Comparison	Case control	High	Primary care	Adults	Females and males	Not reported	Unspecified	multiple categories	Unspecified	not reported	TCS	No TCS	New diagnosis of type-2 diabetes	Four years prior to the index date or greater.	Supplementary table S7.	participants	Former long exposure to any topical TCS in cases versus controls.	288	9558	235	9117	OR	CI (95%)	Yes	1.25	1.03-1.52	0.023	Adjusted for systemic corticosteroid use, smoking status, body mass index, inhaled corticosteroids, psoriasis, and eczema. Where systemic corticosteroid use was the main predictor, models were adjusted for topical corticosteroid use. Exposure definition = Px not in year before diagnosis, px in 2 consecutive years.
Andersen 2019	1 of 1	Comparison	Case control	High	Primary care	Adults	Females and males	Not reported	Unspecified	multiple categories	Unspecified	not reported	TCS	No TCS	New diagnosis of type-2 diabetes	Four years prior to the index date or greater.	Supplementary table S7.	participants	Current short exposure to any topical TCS in cases versus controls.	1689	9558	1689	9117	OR	CI (95%)	Yes	1.38	1.26-1.52	<0.0001	Adjusted for systemic corticosteroid use, smoking status, body mass index, inhaled corticosteroids, psoriasis, and eczema. Where systemic corticosteroid use was the main predictor, models were adjusted for topical corticosteroid use. Exposure definition = Px in year before diagnosis, px not in 2 consecutive years.
Andersen 2019	1 of 1	Comparison	Case control	High	Primary care	Adults	Females and males	Not reported	Unspecified	multiple categories	Unspecified	not reported	TCS	No TCS	New diagnosis of type-2 diabetes	Four years prior to the index date or greater.	Supplementary table S7.	participants	Current long exposure to any topical TCS in cases versus controls.	1818	9558	1352	9117	OR	CI (95%)	Yes	1.33	1.21-1.46	<0.0001	Adjusted for systemic corticosteroid use, smoking status, body mass index, inhaled corticosteroids, psoriasis, and eczema. Where systemic corticosteroid use was the main predictor, models were adjusted for topical corticosteroid use. Exposure definition = Px in year before diagnosis, px in 2 consecutive years
Andersen 2019	1 of 1	Comparison	Case control	High	Primary care	Adults	Females and males	Not reported	Unspecified	multiple categories	Unspecified	not reported	TCS	No TCS	New diagnosis of type-2 diabetes	Four years prior to the index date or greater.	Supplementary table S7.	participants	Mild TCS in cases versus controls.	1386	9558	1207	9117	OR	CI (95%)	Yes	1.24	1.12-1.37	<0.0001	Adjusted for systemic corticosteroid use, smoking status, body mass index, inhaled corticosteroids, psoriasis, and eczema. Where systemic corticosteroid use was the main predictor, models were adjusted for topical corticosteroid use.
Andersen 2019	1 of 1	Comparison	Case control	High	Primary care	Adults	Females and males	Not reported	Unspecified	multiple categories	Unspecified	not reported	TCS	No TCS	New diagnosis of type-2 diabetes	Four years prior to the index date or greater.	Supplementary table S7.	participants	Moderate TCS in cases versus controls.	995	9558	857	9117	OR	CI (95%)	Yes	1.26	1.13-1.41	<0.0001	Adjusted for systemic corticosteroid use, smoking status, body mass index, inhaled corticosteroids, psoriasis, and eczema. Where systemic corticosteroid use was the main predictor, models were adjusted for topical corticosteroid use.
Andersen 2019	1 of 1	Comparison	Case control	High	Primary care	Adults	Females and males	Not reported	Unspecified	multiple categories	Unspecified	not reported	TCS	No TCS	New diagnosis of type-2 diabetes	Four years prior to the index date or greater.	Supplementary table S7.	participants	Potent TCS in cases versus controls.	3053	9558	2544	9117	OR	CI (95%)	Yes	1.25	1.16-1.35	<0.0001	Adjusted for systemic corticosteroid use, smoking status, body mass index, inhaled corticosteroids, psoriasis, and eczema. Where systemic corticosteroid use was the main predictor, models were adjusted for topical corticosteroid use.
Andersen 2019	1 of 1	Comparison	Case control	High	Primary care	Adults	Females and males	Not reported	Unspecified	multiple categories	Unspecified	not reported	TCS	No TCS	New diagnosis of type-2 diabetes	Four years prior to the index date or greater.	Supplementary table S7.	participants	Very potent TCS in cases versus controls.	789	9558	580	9117	OR	CI (95%)	Yes	1.43	1.26-1.62	<0.0001	Adjusted for systemic corticosteroid use, smoking status, body mass index, inhaled corticosteroids, psoriasis, and eczema. Where systemic corticosteroid use was the main predictor, models were adjusted for topical corticosteroid use.
Lymphoma
Sigurgeirsson 2015	1 of 1	Combined	RCT: parallel-group	High, upper middle, or unclassified	Secondary care: outpatients	Children	Females and males	multiple categories	Multiple categories	not reported	Mild to moderate	not reported	TCS	TCI until flares	Lymphoma	up to 5 years	pg 603 full paper, 3rd column	participant	N/A	0	1213 (safety population)	0	1205 (safety population)	not reported			Narrative			The paper states: "There were no cases of T-cell lymphoma or skin malignancies with PIM during the study." and "Two malignancies occurred in the TCS group (acute lymphocytic leukemia, ependymoma), and 1 benign tumor was reported in the PIM group (pilomatrixoma)."
Salava 2021	1 of 1	Combined	Parallel-group	High	Secondary care: outpatients	Children	Females and males	Not reported.	Unspecified	Not reported.	Moderate to severe	Not reported.	TCS	TCI	Lymphoma	Up to 36 months.	Page 4 and 6.	participants	all	See narrative.	75		77				Narrative			To quote: "Group comparisons showed no significant differences in the number of [non-skin-related infections] (P = 0.50, 95% CI 0.44–0.60) or in the number of individual types: respiratory infections (P = 0.27, 95% CI 0.24–0.38), viral rashes (P = 0.66, 95% CI 0.59–0.74), otitis media (P = 0.85, 95% CI 0.84–0.49) and other infections (P = 0.50, 95% CI 0.33–0.49). During follow-up, there were no s…	checked JH 15/7/2022
Arellano 2009	1 of 1	Comparison	Case control	High	Primary care	Children and adults	Females and males	Not reported.	Unspecified	not reported	Multiple categories	not reported	TCS	No TCS	Lymphoma	Six months prior to the index date or greater.	Table E2	participants	high potency versus no TCS	37	94	89	371	OR	CI (95%)	Yes	4.93	2.28-10.63
Arellano 2009	1 of 1	Comparison	Case control	High	Primary care	Children and adults	Females and males	Not reported.	Unspecified	not reported	Multiple categories	not reported	TCS	No TCS	Lymphoma	Six months prior to the index date or greater.	Table E2	participants	low potency versus no TCS	42	94	151	371	OR	CI (95%)	Yes	3.07	1.55-6.06
Arana 2011 (unpublished)	1 of 1	Comparison	Case control	High	Mixed	Children and adults	Females and males	Not reported	Unspecified	Not reported.	Multiple categories	not reported	TCS	No TCS	Lymphoma	Six months prior to the index date or greater.	Table 2 and 3	participants	all	301	670	1256	2713	OR	CI (95%)	No	0.94	0.80-1.12
Arana 2011 (unpublished)	1 of 1	Comparison	Case control	High	Mixed	Children and adults	Females and males	Not reported	Unspecified	Not reported.	Multiple categories	not reported	TCS	No TCS	Lymphoma	Six months prior to the index date or greater.	Table 2 and 3	participants	all	301	670	1256	2713	OR	CI (95%)	Yes	0.9	0.75-1.07
Arana 2011 (unpublished)	1 of 1	Comparison	Case control	High	Mixed	Children and adults	Females and males	Not reported	Unspecified	Not reported.	Multiple categories	not reported	TCS	No TCS	Lymphoma	Six months prior to the index date or greater.	Table 4	participants	< 20 years old	56	158	265	626	OR	CI (95%)	No	0.75	0.52-1.08
Arana 2011 (unpublished)	1 of 1	Comparison	Case control	High	Mixed	Children and adults	Females and males	Not reported	Unspecified	Not reported.	Multiple categories	not reported	TCS	No TCS	Lymphoma	Six months prior to the index date or greater.	Table 4	participants	< 20 years old	56	158	265	626	OR	CI (95%)	Yes	0.72	0.48-1.06
Arana 2011 (unpublished)	1 of 1	Comparison	Case control	High	Mixed	Children and adults	Females and males	Not reported	Unspecified	Not reported.	Multiple categories	not reported	TCS	No TCS	Lymphoma	Six months prior to the index date or greater.	Table 5	participants	T lymphoma	51	96	206	434	OR	CI (95%)	No	1.27	0.8–2.00
Arana 2011 (unpublished)	1 of 1	Comparison	Case control	High	Mixed	Children and adults	Females and males	Not reported	Unspecified	Not reported.	Multiple categories	not reported	TCS	No TCS	Lymphoma	Six months prior to the index date or greater.	Table 5	participants	T lymphoma	51	96	206	434	OR	CI (95%)	Yes	1.16	0.69-1.93
Growth abnormalities
Sigurgeirsson 2015	1 of 1	Combined	RCT: parallel-group	High, upper middle, or unclassified	Secondary care: outpatients	Children	Females and males	multiple categories	Multiple categories	not reported	Mild to moderate	not reported	TCS	TCI until flares	Growth abnormality	up to 5 years	pg 600 full paper, 3rd column under safety	participant	N/A	Narrative	1213 (safety population)	Narrative	1205 (safety population)	not reported			Narrative			The paper states: "There was no difference in growth rate between the groups." Analysis of growth rate was done by calculating the percentile and z score for height and weight for each patient at time points defined in the protocol using standard growth curves for the US population. The mean and change from baseline for observed height and weight as well as percentiles were summarized by treatmen…
Salava 2021	1 of 1	Combined	Parallel-group	High	Secondary care: outpatients	Children	Females and males	Not reported.	Unspecified	Not reported.	Moderate to severe	Not reported.	TCS	TCI	Growth abnormality	Up to 36 months.	Page 6.	participants	all	See narrative.	75		77							To quote: "Comparisons between the TCS and TAC groups showed no significant differences in height (P = 0.60, 95% CI 0.54–0.70) or weight (P = 0.81, 95% CI 0.75–0.87) at baseline or 36 months."	checked JH 15/7/2022
Patel 1998	1 of 1	Comparison	Prospective cohort	High	Secondary care: outpatients	Children	Females and males	Not reported.	Unspecified	Not reported.	Multiple categories	>1 year	Moderate TCS	Mild TCS	Growth abnormality		pg 171 3rd paragraph	participants	all	Exact data not reported for this comparison. Of what I assume is 80 children with eczema initially enrolled, it is quoted that: "The number of children completing one year and two year follow up were 53 and 36 for the patient group"										To quote: "Height, height velocity and delay in bone age did not differ between patients treated with mild potency topical glucocorticoids and those treated with moderate potency ones." "Correlation and regression analysis were used to investigate the relation between growth parameters and independent variables." "In our patients, prolonged treatment with moderate potency topical glucocorticoids …
Fukuie 2010	1 of 1	Comparison	Retrospective cohort	High	Secondary care: inpatients	Children	Females and males	Not reported.	Multiple categories	Not reported.	Moderate to severe	Not reported.	TCS (proactive)	TCS (reactive)	Growth abnormality	Up to 2 years.	pg 1128 first paragraph	participants	all	See narrative in notes.	25		20							To quote: "The mean height velocity SD score was relatively high in both groups and did not show any difference."
Reduction in bone mineral density
van Velsen 2012	1 of 1	Comparison	Cohort	High	Secondary care: outpatients	Adults	Females and males	Not reported.	Unspecified	long use	Moderate to severe	not reported	Low volume TCS	High volume TCS	Loss of bone mineral density	Up to 2 years.	Page 692, bottom left in the text	participants	all		37		34				Narrative			To quote: "BMD change between baseline and follow-up did not differ significantly between patients using <75 or ≥75 grams of topical corticosteroids per month.” This applied to both unadjusted and adjusted (for age, sex, dairy intake, physical activity, body mass index, and other steroid use) analyses of data from the lumbar spine and hip." and "In the current study the decrease in BMD after 2 ye…
Clinical signs of adrenal insufficiency
Salava 2021	1 of 1	Combined	Parallel-group	High	Secondary care: outpatients	Children	Females and males	Not reported.	Unspecified	Not reported.	Moderate to severe	Not reported.	TCS	TCI	Abnormal cortisol	Up to 36 months.	Page 6.	participants	all	0	75	0	77							To quote: "Serum cortisone concentrations were similar in both treatment groups throughout the follow-up with no clinical signs of adrenal insufficiency." TCS vs TCI at 36 months, p=0.23, with (95%: CI 0.16-0.29).	checked JH 15/7/2022
Non-skin infections
Salava 2021	1 of 1	Combined	Parallel-group	High	Secondary care: outpatients	Children	Females and males	Not reported.	Unspecified	Not reported.	Moderate to severe	Not reported.	TCS	TCI	Non-skin infections	Up to 36 months.	Page 4 and 6.	participants	all	See narrative.	75		77							To quote: "Group comparisons showed no significant differences in the number of [non-skin-related infections] (P = 0.50, 95% CI 0.44–0.60) or in the number of individual types: respiratory infections (P = 0.27, 95% CI 0.24–0.38), viral rashes (P = 0.66, 95% CI 0.59–0.74), otitis media (P = 0.85, 95% CI 0.84–0.49) and other infections (P = 0.50, 95% CI 0.33–0.49). During follow-up, there were no s…	checked JH 15/7/2022
Sigurgeirsson 2015	1 of 1	Combined	RCT: parallel-group	High, upper middle, or unclassified	Secondary care: outpatients	Children	Females and males	multiple categories	Multiple categories	not reported	Mild to moderate	not reported	TCS	TCI until flares	Infections	Up to 5 years.	Page 603, central column; page 600, right column.	participants	NA	Narrative	1213 (ITT)	Narrative	1205 (ITT)	not reported			Narrative			To quote: "Overall, the type and frequency of AEs including infections were as expected for this patient population." and "Infants treated with PIM or TCSs developed similar and normal antibody titers to common vaccine antigens (Table 2)." An additional abstract by Poulin (referenced in Bishop 2011) may contain further data if necessary.
Impaired vaccine response
Salava 2021	1 of 1	Combined	Parallel-group	High	Secondary care: outpatients	Children	Females and males	Not reported.	Unspecified	Not reported.	Moderate to severe	Not reported.	TCS	TCI	Impaired vaccine response	Up to 36 months.	Page 4 and 6.	participants	all	See narrative.	75		77							To quote: "In the full study cohort, 28 patients (18.4%) had pathological vaccination responses: 15 patients (20.0%) in the TCS group and 13 patients (16.8%) in the TAC group, with no significant differences between the two treatment groups (P = 0.62, 95% CI 0.39–0.68)."	checked JH 15/7/2022
Sigurgeirsson 2015	1 of 1	Combined	RCT: parallel-group	High, upper middle, or unclassified	Secondary care: outpatients	Children	Females and males	multiple categories	Multiple categories	not reported	Mild to moderate	not reported	TCS	TCI until flares	Impaired vaccine response	Up to 5 years.	Page 603, central column; page 600, right column.	participants	NA	Narrative	1213 (ITT)	Narrative	1205 (ITT)	not reported			Narrative			To quote: "Infants treated with PIM or TCSs developed similar and normal antibody titers to common vaccine antigens (Table 2)."
Non-lymphoma malignancies
Salava 2021	1 of 1	Combined	Parallel-group	High	Secondary care: outpatients	Children	Females and males	Not reported.	Unspecified	Not reported.	Moderate to severe	Not reported.	TCS	TCI	Non-lymphoma malignancies	Up to 36 months.	Page 4 and 6.	participants	all	See narrative.	75		77							To quote: "There were no cutaneous or internal malignancies identified during the 36-month follow-up period in either group."	checked JH 15/7/2022
Sigurgeirsson 2015	1 of 1	Combined	RCT: parallel-group	High, upper middle, or unclassified	Secondary care: outpatients	Children	Females and males	multiple categories	Multiple categories	not reported	Mild to moderate	not reported	TCS	TCI until flares	Skin malignancies	up to 5 years	pg 603 full paper, 3rd column	participant	N/A	0	1213 (safety population)	0	1205 (safety population)	not reported			Narrative			The paper states: "There were no cases of T-cell lymphoma or skin malignancies with PIM during the study." and "Two malignancies occurred in the TCS group (acute lymphocytic leukemia, ependymoma), and 1 benign tumor was reported in the PIM group (pilomatrixoma)."
Sigurgeirsson 2015	1 of 1	Combined	RCT: parallel-group	High, upper middle, or unclassified	Secondary care: outpatients	Children	Females and males	multiple categories	Multiple categories	not reported	Mild to moderate	not reported	TCS	TCI until flares	Malignancies	up to 5 years	pg 600 full paper, 3rd column under safety, pg 603 fullpaper, 3rd column	participant	N/A	2	1213 (safety population)	0	1205 (safety population)	not reported			Narrative			The paper states: "There were no cases of T-cell lymphoma or skin malignancies with PIM during the study." and "Two malignancies occurred in the TCS group (acute lymphocytic leukemia, ependymoma), and 1 benign tumor was reported in the PIM group (pilomatrixoma)."
